# Supplementary material for: Effect of climate change-induced water-deficit stress on long-term rice yield
Source: PLoS One. 2023 Apr 17;18(4):e0284290. doi: 10.1371/journal.pone.0284290 (PMC10109484; doi:10.1371/journal.pone.0284290)
Supplement: S1 File — (CSV) [file pone.0284290.s001.csv]

	1NM	1TCS2	1BK	1TCS6	1WG	1BMF	1TC65	1TC150	1TCI1	1TCI3	1TA67	1TC189	1TCI10	1TJ9	1TN11	2NM	2TCS2	2JK	2WY	2SJ	2SL	2TC65	2TC150	2TCI2	2TCI3	2TA67	2TC189	2TCI10	2TJ9	2TN11
1925	4575	4696	3456	NA	3665	NA	NA	NA	NA	NA	NA	NA	NA	NA	NA	2679	5557	4645	4788	NA	NA	NA	NA	NA	NA	NA	NA	NA	NA	NA
1926	2725	3091	2929	NA	3155	NA	NA	NA	NA	NA	NA	NA	NA	NA	NA	2181	3223	2943	3136	NA	NA	NA	NA	NA	NA	NA	NA	NA	NA	NA
1927	4254	4708	3796	NA	4270	NA	NA	NA	NA	NA	NA	NA	NA	NA	NA	3701	4579	3035	2993	NA	NA	NA	NA	NA	NA	NA	NA	NA	NA	NA
1928	3814	4196	3629	NA	3889	NA	NA	NA	NA	NA	NA	NA	NA	NA	NA	3078	4261	3433	2993	NA	NA	NA	NA	NA	NA	NA	NA	NA	NA	NA
1929	3111	3761	3047	NA	3202	NA	NA	NA	NA	NA	NA	NA	NA	NA	NA	4087	4929	3836	3463	NA	NA	NA	NA	NA	NA	NA	NA	NA	NA	NA
1930	4444	4197	3326	NA	3467	NA	4569	NA	NA	NA	NA	NA	NA	NA	NA	3341	4042	4255	4084	NA	NA	4802	NA	NA	NA	NA	NA	NA	NA	NA
1931	7248	8055	6108	NA	6547	NA	8215	NA	NA	NA	NA	NA	NA	NA	NA	5295	6493	6160	5721	NA	NA	6384	NA	NA	NA	NA	NA	NA	NA	NA
1932	NA	4003	4277	NA	3996	NA	4112	NA	NA	NA	NA	NA	NA	NA	NA	NA	4280	4394	4593	NA	NA	5000	NA	NA	NA	NA	NA	NA	NA	NA
1933	NA	NA	5389	4606	5475	NA	5292	NA	NA	NA	NA	NA	NA	NA	NA	NA	3256	3529	3964	NA	NA	3569	NA	NA	NA	NA	NA	NA	NA	NA
1934	NA	NA	3964	3256	3529	NA	3569	NA	NA	NA	NA	NA	NA	NA	NA	NA	4606	5475	5389	NA	NA	5292	NA	NA	NA	NA	NA	NA	NA	NA
1935	NA	NA	4520	1530	4300	NA	4100	NA	NA	NA	NA	NA	NA	NA	NA	NA	3580	3529	3650	NA	NA	3000	NA	NA	NA	NA	NA	NA	NA	NA
1936	NA	NA	4187	4120	4380	NA	4550	NA	NA	NA	NA	NA	NA	NA	NA	NA	3240	3360	3295	NA	NA	3310	NA	NA	NA	NA	NA	NA	NA	NA
1937	NA	NA	4664	4730	4580	NA	4840	NA	NA	NA	NA	NA	NA	NA	NA	NA	3070	3131	2983	NA	NA	3030	NA	NA	NA	NA	NA	NA	NA	NA
1938	NA	NA	4664	4730	4580	NA	4840	NA	NA	NA	NA	NA	NA	NA	NA	NA	3070	3132	2983	NA	NA	3030	NA	NA	NA	NA	NA	NA	NA	NA
1939	NA	NA	4525	4695	4725	NA	5210	NA	NA	NA	NA	NA	NA	NA	NA	NA	3200	3640	3555	NA	NA	3050	NA	NA	NA	NA	NA	NA	NA	NA
1940	NA	NA	4950	3400	4850	NA	4750	NA	NA	NA	NA	NA	NA	NA	NA	NA	4110	3300	2940	NA	NA	4090	NA	NA	NA	NA	NA	NA	NA	NA
1941	NA	NA	4330	2840	4930	NA	4250	NA	NA	NA	NA	NA	NA	NA	NA	NA	4380	3700	3600	NA	NA	3940	NA	NA	NA	NA	NA	NA	NA	NA
1942	NA	NA	4330	2840	4930	NA	4250	NA	NA	NA	NA	NA	NA	NA	NA	NA	4380	3700	3600	NA	NA	3940	NA	NA	NA	NA	NA	NA	NA	NA
1943	NA	NA	5380	5380	5160	NA	5320	NA	NA	NA	NA	NA	NA	NA	NA	NA	5150	4310	3540	NA	NA	4750	NA	NA	NA	NA	NA	NA	NA	NA
1944	NA	NA	4500	4100	4130	NA	4751	NA	NA	NA	NA	NA	NA	NA	NA	NA	4130	3479	3801	NA	NA	3340	NA	NA	NA	NA	NA	NA	NA	NA
1945	NA	NA	NA	NA	3464	3145	3690	4452	NA	NA	NA	NA	NA	NA	NA	NA	NA	NA	NA	NA	NA	NA	NA	NA	NA	NA	NA	NA	NA	NA
1946	NA	NA	NA	NA	4430	5376	6150	5823	NA	NA	NA	NA	NA	NA	NA	NA	NA	NA	NA	3245	3520	3600	3720	NA	NA	NA	NA	NA	NA	NA
1947	NA	NA	NA	NA	3760	4200	4620	4200	NA	NA	NA	NA	NA	NA	NA	NA	NA	NA	NA	NA	NA	NA	NA	NA	NA	NA	NA	NA	NA	NA
1948	NA	NA	NA	NA	NA	NA	NA	NA	NA	NA	NA	NA	NA	NA	NA	NA	NA	NA	NA	NA	NA	NA	NA	NA	NA	NA	NA	NA	NA	NA
1949	NA	NA	NA	NA	NA	NA	NA	NA	NA	NA	NA	NA	NA	NA	NA	NA	NA	NA	NA	NA	NA	NA	NA	NA	NA	NA	NA	NA	NA	NA
1950	NA	NA	NA	NA	NA	NA	NA	NA	NA	NA	NA	NA	NA	NA	NA	NA	NA	NA	NA	NA	NA	NA	NA	NA	NA	NA	NA	NA	NA	NA
1951	NA	NA	NA	NA	NA	NA	NA	NA	NA	NA	NA	NA	NA	NA	NA	NA	NA	NA	NA	NA	NA	NA	NA	NA	NA	NA	NA	NA	NA	NA
1952	NA	NA	NA	NA	5050	5000	5260	5090	NA	NA	NA	NA	NA	NA	NA	NA	NA	NA	NA	2687	3700	5150	5050	NA	NA	NA	NA	NA	NA	NA
1953	NA	NA	NA	NA	4600	4500	4630	4330	NA	NA	NA	NA	NA	NA	NA	NA	NA	NA	NA	2700	4500	4620	4270	NA	NA	NA	NA	NA	NA	NA
1954	NA	NA	NA	NA	4950	5950	6050	5500	NA	NA	NA	NA	NA	NA	NA	NA	NA	NA	NA	4035	3891	5000	4900	NA	NA	NA	NA	NA	NA	NA
1955	NA	NA	NA	NA	4850	5980	5870	5550	NA	NA	NA	NA	NA	NA	NA	NA	NA	NA	NA	4050	3920	3510	3650	NA	NA	NA	NA	NA	NA	NA
1956	NA	NA	NA	NA	5400	5200	5750	5350	NA	NA	NA	NA	NA	NA	NA	NA	NA	NA	NA	4050	3900	4650	4050	NA	NA	NA	NA	NA	NA	NA
1957	NA	NA	NA	NA	4150	4350	5350	4100	NA	NA	NA	NA	NA	NA	NA	NA	NA	NA	NA	3620	4420	4130	4080	NA	NA	NA	NA	NA	NA	NA
1958	NA	NA	NA	NA	4800	5100	5750	5400	NA	NA	NA	NA	NA	NA	NA	NA	NA	NA	NA	4000	4250	5650	5150	NA	NA	NA	NA	NA	NA	NA
1959	NA	NA	NA	NA	5000	4750	5250	4750	NA	NA	NA	NA	NA	NA	NA	NA	NA	NA	NA	4100	3000	4900	4400	NA	NA	NA	NA	NA	NA	NA
1960	NA	NA	NA	NA	3900	4200	5250	4500	NA	NA	NA	NA	NA	NA	NA	NA	NA	NA	NA	4850	4600	5200	4900	NA	NA	NA	NA	NA	NA	NA
1961	NA	NA	NA	NA	4380	5100	5600	4800	NA	NA	NA	NA	NA	NA	NA	NA	NA	NA	NA	3900	4800	4600	4250	NA	NA	NA	NA	NA	NA	NA
1962	NA	NA	NA	NA	5670	5630	5670	5490	NA	NA	NA	NA	NA	NA	NA	NA	NA	NA	NA	3850	3700	2650	3300	NA	NA	NA	NA	NA	NA	NA
1963	NA	NA	NA	NA	4020	3825	5150	4190	NA	NA	NA	NA	NA	NA	NA	NA	NA	NA	NA	3546	2342	2650	2558	NA	NA	NA	NA	NA	NA	NA
1964	NA	NA	NA	NA	4661	4597	5260	4472	6184	NA	NA	NA	NA	NA	NA	NA	NA	NA	NA	3320	3664	3096	3628	NA	NA	NA	NA	NA	NA	NA
1965	NA	NA	NA	NA	4700	4900	5100	4800	5050	NA	NA	NA	NA	NA	NA	NA	NA	NA	NA	4700	4800	4350	4430	NA	NA	NA	NA	NA	NA	NA
1966	NA	NA	NA	NA	4400	4150	4280	4380	4560	NA	NA	NA	NA	NA	NA	NA	NA	NA	NA	5150	5360	5640	5350	NA	NA	NA	NA	NA	NA	NA
1967	NA	NA	NA	NA	4050	3600	5600	4400	5600	NA	NA	NA	NA	NA	NA	NA	NA	NA	NA	4500	3880	5150	5107	NA	NA	NA	NA	NA	NA	NA
1968	NA	NA	NA	NA	4032	3480	5400	4700	4200	NA	NA	NA	NA	NA	NA	NA	NA	NA	NA	4100	4000	4560	4850	NA	NA	NA	NA	NA	NA	NA
1969	NA	NA	NA	NA	3570	4000	5150	4500	5800	NA	NA	NA	NA	NA	NA	NA	NA	NA	NA	2180	3560	3500	3300	NA	NA	NA	NA	NA	NA	NA
1970	NA	NA	NA	NA	4290	4550	5660	5100	6380	NA	NA	NA	NA	NA	NA	NA	NA	NA	NA	4500	4050	4500	4900	NA	NA	NA	NA	NA	NA	NA
1971	NA	NA	NA	NA	4280	4640	5700	5300	6820	NA	NA	NA	NA	NA	NA	NA	NA	NA	NA	3500	3200	3600	3500	NA	NA	NA	NA	NA	NA	NA
1972	NA	NA	NA	NA	4450	4350	5630	5180	6100	NA	NA	NA	NA	NA	NA	NA	NA	NA	NA	3890	3150	3920	4000	NA	NA	NA	NA	NA	NA	NA
1973	NA	NA	NA	NA	3440	3570	4960	4180	5600	NA	NA	NA	NA	NA	NA	NA	NA	NA	NA	3850	3180	4600	4300	NA	NA	NA	NA	NA	NA	NA
1974	NA	NA	NA	NA	3360	4500	5600	4650	6270	NA	NA	NA	NA	NA	NA	NA	NA	NA	NA	3550	3120	4630	4440	NA	NA	NA	NA	NA	NA	NA
1975	NA	NA	NA	NA	3286	2550	5460	4980	5980	NA	NA	NA	NA	NA	NA	NA	NA	NA	NA	3480	3310	4580	4050	NA	NA	NA	NA	NA	NA	NA
1976	NA	NA	NA	NA	3900	3570	5800	5200	6930	NA	NA	NA	NA	NA	NA	NA	NA	NA	NA	4350	4480	5620	5130	NA	NA	NA	NA	NA	NA	NA
1977	NA	NA	NA	NA	NA	NA	4600	3940	4220	6860	NA	NA	NA	NA	NA	NA	NA	NA	NA	NA	NA	5630	5130	5250	7960	NA	NA	NA	NA	NA
1978	NA	NA	NA	NA	NA	NA	5500	5300	6100	9500	NA	NA	NA	NA	NA	NA	NA	NA	NA	NA	NA	4250	3900	5900	5900	NA	NA	NA	NA	NA
1979	NA	NA	NA	NA	NA	NA	5300	5800	4300	7950	NA	NA	NA	NA	NA	NA	NA	NA	NA	NA	NA	5300	5800	5900	7950	NA	NA	NA	NA	NA
1980	NA	NA	NA	NA	NA	NA	5050	4350	4200	7200	NA	NA	NA	NA	NA	NA	NA	NA	NA	NA	NA	5050	4350	4200	7200	NA	NA	NA	NA	NA
1981	NA	NA	NA	NA	NA	NA	4260	4000	4340	6820	NA	NA	NA	NA	NA	NA	NA	NA	NA	NA	NA	4260	4000	4340	6820	NA	NA	NA	NA	NA
1982	NA	NA	NA	NA	NA	NA	4840	4400	4500	7200	NA	NA	NA	NA	NA	NA	NA	NA	NA	NA	NA	4840	4400	4500	7200	NA	NA	NA	NA	NA
1983	NA	NA	NA	NA	NA	NA	4900	4800	5700	8700	NA	NA	NA	NA	NA	NA	NA	NA	NA	NA	NA	4500	4500	4600	7420	NA	NA	NA	NA	NA
1984	NA	NA	NA	NA	NA	NA	3900	3400	4500	7120	NA	NA	NA	NA	NA	NA	NA	NA	NA	NA	NA	NA	NA	NA	6043	7148	6099	9363	NA	NA
1985	NA	NA	NA	NA	NA	NA	NA	NA	NA	NA	NA	NA	NA	NA	NA	NA	NA	NA	NA	NA	NA	NA	NA	NA	NA	NA	NA	NA	NA	NA
1986	NA	NA	NA	NA	NA	NA	NA	NA	NA	NA	NA	NA	NA	NA	NA	NA	NA	NA	NA	NA	NA	NA	NA	NA	NA	NA	NA	NA	NA	NA
1987	NA	NA	NA	NA	NA	NA	NA	NA	NA	NA	NA	NA	NA	NA	NA	NA	NA	NA	NA	NA	NA	NA	NA	NA	NA	NA	NA	NA	NA	NA
1988	NA	NA	NA	NA	NA	NA	NA	NA	NA	NA	NA	NA	NA	NA	NA	NA	NA	NA	NA	NA	NA	NA	NA	NA	NA	NA	NA	NA	NA	NA
1989	NA	NA	NA	NA	NA	NA	NA	NA	NA	NA	NA	NA	NA	NA	NA	NA	NA	NA	NA	NA	NA	NA	NA	NA	NA	NA	NA	NA	NA	NA
1990	NA	NA	NA	NA	NA	NA	NA	NA	NA	NA	NA	NA	NA	NA	NA	NA	NA	NA	NA	NA	NA	NA	NA	NA	NA	NA	NA	NA	NA	NA
1991	NA	NA	NA	NA	NA	NA	NA	NA	NA	NA	NA	NA	NA	NA	NA	NA	NA	NA	NA	NA	NA	NA	NA	NA	NA	NA	NA	NA	NA	NA
1992	NA	NA	NA	NA	NA	NA	NA	NA	NA	NA	NA	NA	NA	NA	NA	NA	NA	NA	NA	NA	NA	NA	NA	NA	NA	NA	NA	NA	NA	NA
1993	NA	NA	NA	NA	NA	NA	NA	NA	NA	NA	NA	NA	NA	NA	NA	NA	NA	NA	NA	NA	NA	NA	NA	NA	NA	NA	NA	NA	NA	NA
1994	NA	NA	NA	NA	NA	NA	NA	NA	NA	NA	NA	NA	NA	NA	NA	NA	NA	NA	NA	NA	NA	NA	NA	NA	NA	NA	NA	NA	NA	NA
1995	NA	NA	NA	NA	NA	NA	NA	NA	NA	NA	NA	NA	NA	NA	NA	NA	NA	NA	NA	NA	NA	NA	NA	NA	NA	NA	NA	NA	NA	NA
1996	NA	NA	NA	NA	NA	NA	NA	NA	NA	NA	7824	6443	6633	NA	NA	NA	NA	NA	NA	NA	NA	NA	NA	NA	NA	5227	4947	4551	NA	NA
1997	NA	NA	NA	NA	NA	NA	NA	NA	NA	NA	5899	5461	5081	NA	NA	NA	NA	NA	NA	NA	NA	NA	NA	NA	NA	3649	4397	4726	NA	NA
1998	NA	NA	NA	NA	NA	NA	NA	NA	NA	NA	5899	5236	5460	NA	NA	NA	NA	NA	NA	NA	NA	NA	NA	NA	NA	3649	4099	3753	NA	NA
1999	NA	NA	NA	NA	NA	NA	NA	NA	NA	NA	6260	6047	6740	NA	NA	NA	NA	NA	NA	NA	NA	NA	NA	NA	NA	3467	2861	3405	NA	NA
2000	NA	NA	NA	NA	NA	NA	NA	NA	NA	NA	6311	5977	6040	5634	NA	NA	NA	NA	NA	NA	NA	NA	NA	NA	NA	5047	5065	5430	5124	NA
2001	NA	NA	NA	NA	NA	NA	NA	NA	NA	NA	7329	6395	7198	6234	NA	NA	NA	NA	NA	NA	NA	NA	NA	NA	NA	4005	3634	4173	3357	NA
2002	NA	NA	NA	NA	NA	NA	NA	NA	NA	NA	7961	6961	7802	6970	NA	NA	NA	NA	NA	NA	NA	NA	NA	NA	NA	6101	5497	6215	5681	NA
2003	NA	NA	NA	NA	NA	NA	NA	NA	NA	NA	6076	5938	5666	5518	NA	NA	NA	NA	NA	NA	NA	NA	NA	NA	NA	4037	4008	3881	3942	NA
2004	NA	NA	NA	NA	NA	NA	NA	NA	NA	NA	6074	5577	5269	5761	NA	NA	NA	NA	NA	NA	NA	NA	NA	NA	NA	3975	4287	3071	3249	NA
2005	NA	NA	NA	NA	NA	NA	NA	NA	NA	NA	5530	5561	5413	5625	NA	NA	NA	NA	NA	NA	NA	NA	NA	NA	NA	4720	4112	4494	4025	NA
2006	NA	NA	NA	NA	NA	NA	NA	NA	NA	NA	6082	6070	6330	5907	NA	NA	NA	NA	NA	NA	NA	NA	NA	NA	NA	7034	7269	7218	6880	NA
2007	NA	NA	NA	NA	NA	NA	NA	NA	NA	NA	6450	6065	6525	7046	NA	NA	NA	NA	NA	NA	NA	NA	NA	NA	NA	4574	4619	3536	5082	NA
2008	NA	NA	NA	NA	NA	NA	NA	NA	NA	NA	7166	6275	7515	7151	NA	NA	NA	NA	NA	NA	NA	NA	NA	NA	NA	5378	4615	5021	5291	NA
2009	NA	NA	NA	NA	NA	NA	NA	NA	NA	NA	7560	8065	9268	9212	NA	NA	NA	NA	NA	NA	NA	NA	NA	NA	NA	4887	4748	5901	5187	NA
2010	NA	NA	NA	NA	NA	NA	NA	NA	NA	NA	6430	6770	7661	6722	NA	NA	NA	NA	NA	NA	NA	NA	NA	NA	NA	4628	5221	4311	6004	NA
2011	NA	NA	NA	NA	NA	NA	NA	NA	NA	NA	4965	5857	7961	6558	NA	NA	NA	NA	NA	NA	NA	NA	NA	NA	NA	5486	5137	5264	5434	NA
2012	NA	NA	NA	NA	NA	NA	NA	NA	NA	NA	5274	5465	6740	5606	NA	NA	NA	NA	NA	NA	NA	NA	NA	NA	NA	4648	4471	4899	4538	NA
2013	NA	NA	NA	NA	NA	NA	NA	NA	NA	NA	6794	7056	8136	7576	NA	NA	NA	NA	NA	NA	NA	NA	NA	NA	NA	NA	NA	NA	NA	NA
2014	NA	NA	NA	NA	NA	NA	NA	NA	NA	NA	NA	NA	NA	NA	NA	NA	NA	NA	NA	NA	NA	NA	NA	NA	NA	NA	NA	NA	NA	NA
2015	NA	NA	NA	NA	NA	NA	NA	NA	NA	NA	NA	NA	NA	NA	NA	NA	NA	NA	NA	NA	NA	NA	NA	NA	NA	NA	NA	NA	NA	NA
2016	NA	NA	NA	NA	NA	NA	NA	NA	NA	NA	NA	NA	NA	NA	NA	NA	NA	NA	NA	NA	NA	NA	NA	NA	NA	5311	4856	6358	5178	4859
2017	NA	NA	NA	NA	NA	NA	NA	NA	NA	NA	7474	7337	8994	7655	8931	NA	NA	NA	NA	NA	NA	NA	NA	NA	NA	3587	3507	5314	3844	4421
2018	NA	NA	NA	NA	NA	NA	NA	NA	NA	NA	4181	4213	8305	4495	6723	NA	NA	NA	NA	NA	NA	NA	NA	NA	NA	3498	4322	6191	4224	5785
2019	NA	NA	NA	NA	NA	NA	NA	NA	NA	NA	7375	6625	8541	6591	8651	NA	NA	NA	NA	NA	NA	NA	NA	NA	NA	4092	3635	5330	3896	4865
